# Supplementary material for: Streptococcus pyogenes NAD+-Glycohydrolase Reduces Skeletal Muscle βNAD+ Levels Independently of Streptolysin O
Source: Microorganisms. 2022 Jul 21;10(7):1476. doi: 10.3390/microorganisms10071476 (PMC9322677; doi:10.3390/microorganisms10071476)
Supplement: Supplementary file 1 [file microorganisms-10-01476-s001.zip]

Archive with 1 entries (1 files):
- microorganisms-1820119-supplementary.pdf
